# Supplementary material for: Differences in the Bacteriome of Smokeless Tobacco Products with Different Oral Carcinogenicity: Compositional and Predicted Functional Analysis
Source: Genes (Basel). 2017 Mar 23;8(4):106. doi: 10.3390/genes8040106 (PMC5406853; doi:10.3390/genes8040106)
Supplement: Supplementary file 1 [file genes-08-00106-s001.zip]

Archive with 7 entries (7 files):
- Figure S1.tif
- Figure S2.tif
- Figure S3.tif
- Figure S4.tif
- Table S2.xlsx
- Table S3.xlsx
- Table S1.xlsx
